# Supplementary material for: Direct Measurement of Adipose Thermogenesis by Isothermal Microcalorimetry
Source: Cells. 2026 Mar 25;15(7):579. doi: 10.3390/cells15070579 (PMC13072264; doi:10.3390/cells15070579)
Supplement: Supplementary file 1 [file cells-15-00579-s001.zip]

Archive with 1 entries (1 files):
- cells-4121945-supplementary.pdf
